# Supplementary material for: Local Versus Global Binarization Techniques After Frangi Filtering for Optical Coherence Tomography Angiography Based Retinal Vessel Density Assessment in Diabetic Retinopathy
Source: Diagnostics (Basel). 2026 Mar 21;16(6):934. doi: 10.3390/diagnostics16060934 (PMC13025192; doi:10.3390/diagnostics16060934)
Supplement: Supplementary file 1 [file diagnostics-16-00934-s001.zip]

Archive with 1 entries (1 files):
- diagnostics-4172156-supplementary.pdf
